# Supplementary material for: Biological and Genetic Characterizations of a Novel Lytic ΦFifi106 against Indigenous Erwinia amylovora and Evaluation of the Control of Fire Blight in Apple Plants
Source: Biology (Basel). 2023 Jul 28;12(8):1060. doi: 10.3390/biology12081060 (PMC10452218; doi:10.3390/biology12081060)
Supplement: Supplementary file 1 [file biology-12-01060-s001.zip]

Archive with 1 entries (1 files):
- biology-2482745-supplementary.pdf
